# Supplementary material for: Repurposing a digital kitchen scale for neuroscience research: a complete hardware and software cookbook for PASTA
Source: Sci Rep. 2021 Feb 3;11:2963. doi: 10.1038/s41598-021-82710-6 (PMC7858584; doi:10.1038/s41598-021-82710-6)
Supplement: Supplementary file 7 — Supplementary schematic 2 [file 41598_2021_82710_MOESM7_ESM.zip]

Archive with 9 entries (9 files):
- pasta-scale-cache.lib
- pasta-scale.dcm
- pasta-scale.kicad_pcb
- pasta-scale.lib
- pasta-scale.pdf
- pasta-scale.pro
- pasta-scale.sch
- sym-lib-table
- LICENSE
