# Supplementary material for: Repurposing a digital kitchen scale for neuroscience research: a complete hardware and software cookbook for PASTA
Source: Sci Rep. 2021 Feb 3;11:2963. doi: 10.1038/s41598-021-82710-6 (PMC7858584; doi:10.1038/s41598-021-82710-6)
Supplement: Supplementary file 7 — Supplementary schematic 2 [file 41598_2021_82710_MOESM7_ESM.zip › sym-lib-table]

(sym_lib_table
  (lib (name pasta-scale)(type Legacy)(uri ${KIPRJMOD}/pasta-scale.lib)(options "")(descr ""))
)
